# Supplementary material for: Infodemic, Institutional Trust, and COVID-19 Vaccine Hesitancy: A Cross-National Survey
Source: Int J Environ Res Public Health. 2022 Jun 30;19(13):8033. doi: 10.3390/ijerph19138033 (PMC9265924; doi:10.3390/ijerph19138033)
Supplement: Supplementary file 1 [file ijerph-19-08033-s001.zip]

Archive with 1 entries (1 files):
- ijerph-1727655-supplementary.pdf
